# Supplementary material for: Takotsubo Cardiomyopathy in Cancer Patients Treated with Immune Checkpoint Inhibitors: A Systematic Review and Meta-Summary of Included Cases
Source: Cancers (Basel). 2023 May 6;15(9):2637. doi: 10.3390/cancers15092637 (PMC10177389; doi:10.3390/cancers15092637)
Supplement: Supplementary file 1 [file cancers-15-02637-s001.zip]

Archive with 1 entries (1 files):
- cancers-2321784-supplementary.pdf
